# Supplementary material for: Deciphering Promoter Hypermethylation of Genes Encoding for RASSF/Hippo Pathway Reveals the Poor Prognostic Factor of RASSF2 Gene Silencing in Colon Cancers
Source: Cancers (Basel). 2021 Nov 26;13(23):5957. doi: 10.3390/cancers13235957 (PMC8656858; doi:10.3390/cancers13235957)
Supplement: Supplementary file 1 [file cancers-13-05957-s001.zip]

Archive with 1 entries (1 files):
- cancers-1447915-supplementary.pdf
